# Supplementary material for: CX-5461 Preferentially Induces Top2α-Dependent DNA Breaks at Ribosomal DNA Loci
Source: Biomedicines. 2024 Jul 8;12(7):1514. doi: 10.3390/biomedicines12071514 (PMC11275095; doi:10.3390/biomedicines12071514)
Supplement: Supplementary file 1 [file biomedicines-12-01514-s001.zip]

Archive with 1 entries (1 files):
- biomedicines-3036110-supplementary.pdf
